# Supplementary material for: Holographic Ultrasound Modulates Neural Activity in a 1-Methyl-4-Phenyl-1,2,3,6-Tetrahydropyridine-Induced Mouse Model of Parkinson’s Disease
Source: Research (Wash D C). 2024 Nov 6;7:0516. doi: 10.34133/research.0516 (PMC11538569; doi:10.34133/research.0516)
Supplement: Supplementary 1 — Figs. S1 to S9 Table S1 [file research.0516.f1.zip]

Archive with 10 entries (10 files):
- supplementary fig 1.tif
- supplementary fig 2.tif
- supplementary fig 3.tif
- supplementary fig 6.tif
- supplementary fig 9.tif
- supplementary fig4_1.tif
- supplementary fig5_1.tif
- supplementary fig7-1.tif
- supplementary fig8.tif
- supplementary file.docx
